# Supplementary material for: Differential Cytokine Responses and the Clinical Severity of Adult and Pediatric Nephropathia Epidemica
Source: Int J Mol Sci. 2023 Apr 10;24(8):7016. doi: 10.3390/ijms24087016 (PMC10139191; doi:10.3390/ijms24087016)
Supplement: Supplementary file 1 [file ijms-24-07016-s001.zip]

Archive with 1 entries (1 files):
- ijms-2158045-supplementary.pdf
